# Supplementary material for: Methamphetamine administration increases hepatic CYP1A2 but not CYP3A activity in female guinea pigs
Source: PLoS One. 2020 May 12;15(5):e0233010. doi: 10.1371/journal.pone.0233010 (PMC7217439; doi:10.1371/journal.pone.0233010)
Supplement: S1 Data — (XLSX) [file pone.0233010.s002.xlsx]

## Sheet: MA - LIVER - MASTERFILE
															GENE SET 1										GENE SET 2													Plasma Meth
Animal No.	Mom	Litter	Litter size	Treatment	Age (days)	Age (Weeks)	Birth weight (g)	WGT @ start (G)	WGT @ PM (G)	LIVER WGT (G)	LIVER: BODY	BRAIN WGT (G)	BRAIN: BODY	BRAIN: LIVER	GP_18S	GP_B2M	GP_BACTIN	GP_GR	GP_MDR1a	GP_p50	GP_p65	GP_PXR	GP_11bHSD1	GP_11bHSD2	GP_18S	GP_B2M	GP_BACTIN	GP_BRCP	GP_CYP1A2_V1	GP_MCP1	GP_MR	GP_SOD1	GP_SOD2	Pre-Meth Midazolam:Hydroxymidazolam AUC	Post-Meth Midazolam:Hydroxymidazolam AUC	Pre-Meth Caffeine:Paraxanthine AUC	Post-Meth Caffeine:Paraxanthine AUC	0	1	2	3	4	24hr	AUC
375	233	4	5	CONTROL	247	35	79.7	740	754.7	24.27	3.21585	3.8422	0.509103	15.8311	26.2132	0.0516492	0.738612	0.0324393	0.0131228	0.00118154	0.0073276	0.0372028	0.515444	0.00020599	64.9684	0.0120792	1.27427	0.00017512	0.00124613	0.00094657	0.00081684	0.119742	0.0706582	1.09		0.15
302	184	1	4	CONTROL	332	47	74.8	834	821	26.31	3.20463	3.6945	0.45	14.0422	28.0449	0.0624423	0.571041	0.0455628	0.0163489	0.00177906	0.00888754	0.0365412	0.635075	0.00011293	78.0233	0.0112054	1.1438	9.782e-05	0.00099904	0.00173342	0.00182338	0.171031	0.116454	2.04		0.14
306	177	1	2	CONTROL	327	46	110	830	877.4	28.37	3.23342	2.995	0.341349	10.5569	31.8868	0.0608495	0.515385	0.0463182	0.0252902	0.0017229	0.0082812	0.0451558	0.693062		99.0137	0.00912404	1.10692	8.213e-05	0.00091574	0.00025614	0.00107898	0.26332	0.132882	2.66		0.18
303	102	2	2	CONTROL	332	47	111.7	1014	1015	30.36	2.99113	4.1793	0.411754	13.7658	33.3743	0.068425	0.437898	0.0482387	0.0212116	0.0014843	0.0074116	0.0383756	0.64797	0.00045992	94.8268	0.0101355	1.04046	0.00013729		0.00041189	0.00099035	0.185637	0.106153	4.9		0.17
291	170	1	2	LOW DOSE MA	348	49	106.6	999.4	953.1	27.95	2.93254	4.0617	0.426157	14.532	29.1055	0.0538923	0.637526	0.0349367	0.0164081	0.00118182	0.00883976	0.0223831	0.443669	0.00020064	78.7963	0.0113452	1.11862	0.00010838	0.00024579	0.0006138	0.00075498	0.121615	0.103334	4.06	4.98	0.21	0.17	8.98672	2.73433	1.44394	0.557694	0.393636	0.220342	15.52
311	251	5	4	LOW DOSE MA	316	45	87.5	954	914.6	23.65	2.58583	4.3178	0.472097	18.2571	23.0869	0.0620539	0.698017	0.0473005	0.0210408	0.00173843	0.0114673	0.0250161	0.589951	0.00033769	67.837	0.0113264	1.30149	0.00015083	0.00076487	0.0188778	0.00172045	0.13129	0.0882965	1.04	1.52	0.18	0.16	26.6091	9.43289	4.05948	3.90411	1.16888	0.30896	46.08
374	233	4	5	LOW DOSE MA	237	33	92.6	720.9	708.8	25.0719	3.53723	3.608	0.509029	14.3906	24.6526	0.0647489	0.626477	0.0423645	0.0094859	0.00159157	0.0114514	0.0222148	0.50921	7.391e-05	63.8867	0.0118671	1.319	8.22e-05	0.00021418	0.00237138	0.00105025	0.137542	0.147601	1.16	1.29	0.24	0.2	13.2065	3.37699	1.57051	0.69367	0.354834	0.228638	18.22
301	184	1	4	LOW DOSE MA	322	46	100.8	879.3	840.7	28.43	3.38171	3.716	0.442013	13.0707	26.3874	0.0752296	0.503749	0.042989	0.0122487	0.00357653	0.0138252	0.025526	0.444456	5.395e-05	73.9312	0.0116875	1.15731	0.00010607	6.428e-05	0.00123561	0.0004404	0.123089	0.146041	2.63	4.3	0.19	0.17	13.0218	5.37728	3.63166	1.67109	0.830808	0.232155	28.21
